# Supplementary material for: Perspectives on Open Science and The Future of Scholarly Communication: Internet Trackers and Algorithmic Persuasion
Source: Front Res Metr Anal. 2021 Dec 23;6:748095. doi: 10.3389/frma.2021.748095 (PMC8734967; doi:10.3389/frma.2021.748095)
Supplement: Supplementary file 1 [file Table1.XLSX]

## Sheet: ZENODO dataset
Timestamp	Website or App after deletion of all duplicities and alphabetically ordered. Total 148.	Does the website inform you whether is uses cookies?	Is the "Accept All" button (or similar) promoted more visible than "Manage cookies" button (or similar)?	Do you have an option to actually manage cookies on this website? Note: please answer No, in case the websites indicates that you can manage your cookies via your Internet browser.	Do you think the website uses a dark pattern in its cookie pop-up window by the way Accept button is different than Manage button? (Dark Pattern: a user interface that has been carefully crafted to trick users)	Does this website use Legitimate Interests in addition to Cookies?	Is it easy to reject all (or object to all) Legitimate interests? (consider the time and the technical skill to reject all, not only one)	Does the website have cookies or Legitimate Interests turned on by default, in addition to "Functional cookies" (which are always on)?	Does the dark pattern further persist in the process of managing Cookies or Legitimate Interests?	How long did you perceive the list of Cookies or Legitimate Interests?	Does this website (or portal) offer the possibility to create a User Account?	Add further notes if you want
2021-04-07 16:22:59	Advances in Natural Sciences: Nanoscience and Nanotechnology (example of an IOP Journal; platform is different than IOP Publishing); https://iopscience.iop.org/journal/2043-6262	I can't determine	I can't determine	No	I can't determine	I can't determine		I can't determine	I can't determine	1	Yes	There is no pop up window to inform you about the cookies but there is a part cookies in the menu. In this part you don't see the cookies and you coldn't mange them, there is just a general description.
2021-03-19 12:05:43	http://academia.edu/	I can't determine	I can't determine	I can't determine	I can't determine	I can't determine	I can't determine	I can't determine	I can't determine	1	Yes
2021-03-17 15:06:52	http://ci.nii.ac.jp/	No	I can't determine	No	I can't determine	I can't determine		I can't determine	I can't determine	1	Yes
2021-04-12 21:41:12	http://cnplinker.cnpeak.com/	No	I can't determine	No	I can't determine	I can't determine		I can't determine	I can't determine	1	Yes
2021-04-09 11:21:16	http://journalseek.net/	No	I can't determine	I can't determine	I can't determine	I can't determine	I can't determine	I can't determine	I can't determine	1	No
2021-03-25 14:39:40	http://www.chinaxiv.org/home.htm	No	I can't determine	No	I can't determine	I can't determine	No	I can't determine	I can't determine	3	Yes	Login not needed to download preprints, but required to submit
2021-03-17 15:21:01	http://www.viniti.ru/	No	I can't determine	No	I can't determine	I can't determine		I can't determine	I can't determine	1	No
2021-04-13 06:39:28	http://www.wanfangdata.com/	No	I can't determine	No	I can't determine	I can't determine		I can't determine	I can't determine	1	No
2021-04-12 14:50:00	https://about.proquest.com/products-services/ProQuest_Central.html	No	I can't determine	I can't determine	I can't determine	I can't determine	I can't determine	I can't determine	I can't determine	1	Yes
2021-04-13 09:23:31	https://about.proquest.com/products-services/The-Summon-Service.html	No	I can't determine	I can't determine	I can't determine	I can't determine	I can't determine	I can't determine	I can't determine	1	Yes
2021-04-13 06:47:42	https://about.proquest.com/products-services/Ulrichsweb.html	No	I can't determine	No	I can't determine	I can't determine	No	I can't determine	I can't determine	3	Yes	There IS actually a way to manage cookies, but I had to spend several minutes navigating through the site until I found the privacy policy, and buried in there a link to manage cookie settings. The page to do this uses very obscure 'computer speak' and it is not clear what I am turning on/off.
2021-04-12 12:12:57	https://academic.microsoft.com/home	No	I can't determine	No	I can't determine	I can't determine		I can't determine	I can't determine	1	Yes
2021-04-12 12:34:45	https://academic.naver.com/	No	I can't determine	No	I can't determine	I can't determine		I can't determine	I can't determine	1	No
2021-03-25 13:54:01	https://agrirxiv.org/	No	I can't determine	I can't determine	I can't determine	I can't determine	I can't determine	I can't determine	I can't determine	1	Yes
2021-04-08 16:02:56	https://akjournals.com/	No	I can't determine	No	I can't determine	I can't determine		I can't determine	I can't determine	1	No
2021-03-25 14:36:40	https://arxiv.org/	No	I can't determine	No	I can't determine	Yes	No	Yes	I can't determine	2	Yes	No mention of cookies, I had to look for the (buried) cookies policy
2021-04-09 10:43:19	https://asm.org/	No	I can't determine	No	I can't determine	I can't determine		I can't determine	I can't determine	1	Yes
2021-03-17 15:28:50	https://azbuki.bg/	No	I can't determine	No	I can't determine	I can't determine		I can't determine	I can't determine	1	No
2021-04-12 16:46:46	https://bpos.bg/	No	I can't determine	I can't determine	I can't determine	I can't determine	I can't determine	I can't determine	I can't determine	1	Yes
2021-04-12 22:15:11	https://clarivate.com/webofsciencegroup/solutions/webofscience-esci/	No	I can't determine	I can't determine	I can't determine	I can't determine	I can't determine	I can't determine	I can't determine	1	Yes
2021-04-09 11:09:20	https://dbh.nsd.uib.no/publiseringskanaler/erihplus/	No	I can't determine	No	I can't determine	I can't determine		I can't determine	I can't determine	1	No
2021-04-08 16:37:51	https://doaj.org/	No	I can't determine	I can't determine	I can't determine	I can't determine	I can't determine	I can't determine	I can't determine	1	No
2021-03-17 15:10:16	https://echo.mpiwg-berlin.mpg.de/home	No	I can't determine	No	I can't determine	I can't determine		I can't determine	I can't determine	1	Yes
2021-03-26 12:17:09	https://eidc.ac.uk/ (Environmental Information Data Centre)	No	I can't determine	I can't determine	I can't determine	I can't determine	I can't determine	I can't determine	I can't determine	1	Yes
2021-04-09 10:45:35	https://elifesciences.org/	No	I can't determine	No	I can't determine	I can't determine		I can't determine	I can't determine	1	Yes
2021-03-19 11:28:33	https://eosc-portal.eu/	No	I can't determine	No	I can't determine	Yes	No	Yes	I can't determine	4	Yes	No cookies 'banner' and it was pretty hard to locate their (detailed) privacy policy
2021-03-19 11:24:11	https://eric.ed.gov/	No	I can't determine	No	I can't determine	I can't determine		I can't determine	I can't determine	1	Yes
2021-04-12 14:44:37	https://exlibrisgroup.com/de/produkte/primo/inhalts-index/	No	I can't determine	No	I can't determine	I can't determine		I can't determine	I can't determine	1	Yes
2021-03-29 14:45:25	https://f1000research.com/	No	I can't determine	I can't determine	I can't determine	I can't determine	I can't determine	I can't determine	I can't determine	1	Yes
2021-04-09 11:23:53	https://genetics-gsa.org/	No	I can't determine	No	I can't determine	I can't determine		I can't determine	I can't determine	1	Yes
2021-04-07 12:16:40	https://global.cnki.net/index/ TEST	No	I can't determine	No	I can't determine	I can't determine	I can't determine	I can't determine	I can't determine	1	Yes
2021-04-07 15:42:41	https://global.oup.com/?cc=de	No	I can't determine	I can't determine	I can't determine	I can't determine		I can't determine	I can't determine	1	No
2021-04-08 16:26:20	https://chemrxiv.org/	No	I can't determine	No	I can't determine	I can't determine	I can't determine	I can't determine	I can't determine	1	No
2021-03-25 13:49:22	https://info.africarxiv.org/	No	I can't determine	No	I can't determine	I can't determine		I can't determine	I can't determine	1	Yes
2021-04-07 16:18:26	https://ioppublishing.org/	No	I can't determine	No	I can't determine	I can't determine		I can't determine	I can't determine	1	No
2021-04-12 11:05:51	https://jgateplus.com/home/	No	I can't determine	No	I can't determine	Yes	No	Yes	I can't determine	3	No	It didn't let me create an account, but it saved my searches as a list of 'my graphs', which I could access in the future.
2021-04-12 22:26:51	https://journals.sagepub.com/	No	I can't determine	I can't determine	I can't determine	I can't determine	I can't determine	I can't determine	I can't determine	1	Yes
2021-03-18 12:12:08	https://mathscinet.ams.org/	No	I can't determine	No	I can't determine	I can't determine		I can't determine	I can't determine	1	Yes
2021-04-12 12:11:18	https://mersz.hu/	No	I can't determine	I can't determine	I can't determine	I can't determine	I can't determine	I can't determine	I can't determine	1	No
2021-04-07 15:53:14	https://microbiologysociety.org/	No	I can't determine	I can't determine	I can't determine	I can't determine	I can't determine	I can't determine	I can't determine	1	Yes
2021-04-12 12:15:01	https://mitpress.mit.edu/	No	I can't determine	I can't determine	I can't determine	I can't determine	I can't determine	I can't determine	I can't determine	1	Yes
2021-03-16 14:11:39	https://nauka.bg/	No	I can't determine	I can't determine	I can't determine	I can't determine	I can't determine	I can't determine	I can't determine	1	Yes
2021-03-19 11:38:18	https://nsdl.oercommons.org/	No	I can't determine	No	I can't determine	I can't determine		I can't determine	I can't determine	1	Yes
2021-04-13 09:15:55	https://onlinelibrary.wiley.com/	No	I can't determine	I can't determine	I can't determine	I can't determine	I can't determine	I can't determine	I can't determine	1	Yes
2021-03-18 12:15:51	https://openknowledgemaps.org/	No	I can't determine	No	I can't determine	No	No	No	I can't determine	1	Yes	No message and no opt-out. Had to find a deeply buried privacy policy
2021-03-19 11:46:56	https://orcid.org/	No	I can't determine	I can't determine	I can't determine	I can't determine	I can't determine	I can't determine	I can't determine	1	Yes
2021-03-29 14:53:17	https://osf.io/preprints/	No	I can't determine	I can't determine	I can't determine	I can't determine	I can't determine	I can't determine	I can't determine	1	Yes
2021-03-31 15:56:34	https://osf.io/preprints/socarxiv	No	I can't determine	I can't determine	I can't determine	I can't determine	I can't determine	I can't determine	I can't determine	1	No
2021-04-12 12:37:10	https://peerj.com/	No	I can't determine	I can't determine	I can't determine	I can't determine	I can't determine	I can't determine	I can't determine	1	I can't determine
2021-04-12 14:35:33	https://plos.org/	No	I can't determine	No	I can't determine	I can't determine		I can't determine	I can't determine	1	No
2021-03-25 14:32:47	https://preprints.apsanet.org/engage/apsa/public-dashboard (APSA preprints)	No	I can't determine	I can't determine	I can't determine	I can't determine	I can't determine	I can't determine	I can't determine	1	No
2021-03-29 16:34:32	https://preprints.scielo.org/index.php/scielo	No	I can't determine	No	I can't determine	I can't determine		I can't determine	I can't determine	1	No
2021-03-17 15:18:09	https://press.bas.bg/	No	I can't determine	No	I can't determine	I can't determine		I can't determine	I can't determine	1	No
2021-03-29 16:30:53	https://psyarxiv.com/	No	I can't determine	No	I can't determine	I can't determine		I can't determine	I can't determine	1	Yes
2021-04-08 15:55:15	https://publishing.aip.org/	No	I can't determine	No	I can't determine	I can't determine		I can't determine	I can't determine	1	Yes
2021-04-12 14:51:26	https://publons.com/about/home/	No	I can't determine	No	I can't determine	Yes	Yes	Yes	No	4	Yes	The first page did not have a cookies information banner, but when I clicked on the privacy policy page, the banner appeared.
2021-03-18 12:00:32	https://pubmed.ncbi.nlm.nih.gov/	No	I can't determine	No	I can't determine	No	Yes	No	No	1	Yes	I wasn't offered the option to manage, but after digging out the (buried!) cookies policy, it said: 'Your settings: Cookies to improve experience - disabled. Cookies to improve your experience have been disabled. This is because you told us you'd prefer we didn't use them or you haven't let us know yet. You can change this setting at any time.' So it seems it assumes they should be disabled unles…
2021-04-07 15:38:37	https://royalsociety.org/	Yes	I can't determine	No	I can't determine	I can't determine	I can't determine	I can't determine	I can't determine	1	Yes
2021-04-12 14:59:55	https://rupress.org/	Yes	I can't determine	No	I can't determine	I can't determine		I can't determine	I can't determine	1	Yes
2021-04-09 10:25:35	https://sciety.org/	Yes	Yes	Yes	Yes	No	Yes	No	No	1	Yes
2021-03-31 15:54:51	https://scite.ai/	Yes	Yes	Yes	Yes	No	Yes	No	Yes	1	I can't determine
2021-04-13 06:32:28	https://scholar.google.com/	Yes	Yes	Yes	Yes	No		No	No	2	Yes
2021-04-12 22:21:15	https://scholytics.net/	Yes	Yes	Yes	Yes	Yes	Yes	Yes	Yes	3	Yes	Login required to submit, but not to read existing preprints
2021-04-08 15:28:14	https://www.aaas.org/	Yes	I can't determine	No	I can't determine	I can't determine	I can't determine	I can't determine	I can't determine	1	Yes
2021-04-08 15:50:27	https://www.acs.org/content/acs/en.html	Yes	I can't determine	No	I can't determine	I can't determine	I can't determine	I can't determine	I can't determine	1	Yes
2021-03-17 13:33:19	https://www.apa.org/	Yes	I can't determine	No	I can't determine	I can't determine	I can't determine	I can't determine	I can't determine	1	Yes
2021-04-08 16:13:49	https://www.aps.org/	Yes	I can't determine	No	I can't determine	I can't determine	I can't determine	I can't determine	I can't determine	1	Yes
2021-04-08 16:20:57	https://www.arvo.org/	Yes	No	Yes	No	No	Yes	No	No	2	No
2021-04-08 16:09:52	https://www.asco.org/	Yes	I can't determine	No	I can't determine	Yes	No	Yes	I can't determine	4	Yes	Message: The F1000Research website uses cookies. By continuing to browse the site, you are agreeing to our use of cookies. Thenk links to privacy policy
2021-04-12 17:19:34	https://www.baidu.com/	Yes	Yes	No	Yes	I can't determine	I can't determine	I can't determine	I can't determine	1	No
2021-04-09 10:42:01	https://www.bdsl-online.de/BDSL-DB/templates/template.xml?vid={EBB148E7-920E-4C91-A932-63F2D33869E6}&contenttype=text/html&Skript=home&lang=de	Yes	I can't determine	No	I can't determine	I can't determine	I can't determine	I can't determine	I can't determine	1	Yes
2021-04-08 16:29:08	https://www.biologists.com/	Yes	No	No	No	I can't determine	No	I can't determine	I can't determine	3	I can't determine	Users are requested to log in with ORCiD
2021-04-08 15:24:42	https://www.biomedcentral.com/	Yes	No	Yes	No	No	No	No	No	2	No
2021-03-25 13:43:37	https://www.biorxiv.org/	Yes	I can't determine	No	I can't determine	I can't determine		I can't determine	I can't determine	1	Yes
2021-04-08 15:09:04	https://www.bioscientifica.com/	Yes	I can't determine	No	I can't determine	I can't determine	I can't determine	I can't determine	I can't determine	1	Yes
2021-03-16 07:39:05	https://www.bmj.com/	Yes	No	Yes	No	No	I can't determine	No	No	1	Yes
2021-03-16 07:50:29	https://www.cabdirect.org/	Yes	Yes	Yes	No	No		Yes	No	1	Yes
2021-04-12 22:09:37	https://www.cambridge.org/	Yes	I can't determine	No	I can't determine	I can't determine	I can't determine	I can't determine	I can't determine	1	Yes
2021-03-17 14:40:25	https://www.ceeol.com/	Yes	I can't determine	No	I can't determine	I can't determine		I can't determine	I can't determine	1	No
2021-03-17 14:59:43	https://www.clarivate.com/	Yes	I can't determine	No	I can't determine	I can't determine		I can't determine	I can't determine	1	Yes
2021-03-25 14:44:09	https://www.connectedpapers.com/	Yes	Yes	No	Yes	Yes	No	Yes	I can't determine	3	Yes
2021-04-09 10:28:19	https://www.copernicus.org/	Yes	I can't determine	No	I can't determine	I can't determine	No	I can't determine	I can't determine	2	Yes
2021-03-31 15:59:30	https://www.data-archive.ac.uk/	Yes	Yes	Yes	Yes	No	Yes	No	No	1	Yes
2021-04-07 14:55:29	https://www.degruyter.com/	Yes	I can't determine	I can't determine	I can't determine	I can't determine	I can't determine	I can't determine	I can't determine	1	No	The massage on the website is not about the cookies, but about updating the privacy policy
2021-04-09 10:33:43	https://www.dimensions.ai/	Yes	Yes	No	Yes	Yes	No	Yes	I can't determine	4	Yes
2021-04-09 10:37:03	https://www.dovepress.com/	Yes	Yes	No	I can't determine	I can't determine	No	I can't determine	I can't determine	3	Yes	I can only click 'ok' to cookies, not rejec or manage them. I have not been able to locate a full cookies policy, just a brief and uninformative policy statement
2021-04-09 10:59:21	https://www.ebsco.com/products/ebsco-discovery-service	Yes	I can't determine	No	I can't determine	I can't determine		Yes	I can't determine	1	No
2021-04-13 11:56:30	https://www.ebsco.com/products/research-databases/library-information-science-and-technology-abstracts	Yes	Yes	No	I can't determine	Yes	No	Yes	I can't determine	3	Yes
2021-03-17 15:13:50	https://www.elibrary.ru/	Yes	Yes	Yes	No	No	Yes	Yes	No	1	I can't determine
2021-04-09 11:04:25	https://www.embo.org/	Yes	Yes	Yes	No	No	I can't determine	No	No	1	Yes
2021-03-16 16:49:00	https://www.emeraldgrouppublishing.com/	Yes	I can't determine	No	I can't determine	I can't determine	I can't determine	I can't determine	I can't determine	1	Yes
2021-04-09 11:06:49	https://www.endocrine.org/	Yes	I can't determine	No	I can't determine	I can't determine	I can't determine	I can't determine	I can't determine	1	I can't determine
2021-04-09 11:11:14	https://www.ersnet.org/	Yes	No	Yes	No	No	Yes	Yes	No	1	Yes
2021-04-09 11:17:46	https://www.frontiersin.org/	Yes	I can't determine	No	I can't determine	I can't determine	I can't determine	I can't determine	I can't determine	1	Yes
2021-04-12 10:48:39	https://www.hindawi.com/	Yes	Yes	Yes	No	No	Yes	Yes	No	1	Yes
2021-04-12 10:53:11	https://www.impactjournals.com/	Yes		No	I can't determine	I can't determine	I can't determine	I can't determine	I can't determine	1	No
2021-04-12 10:51:11	https://www.informa.com/?AspxAutoDetectCookieSupport=1	Yes	Yes	Yes	No	No	Yes	No	No	2	Yes
2021-04-12 11:12:02	https://www.jmir.org/	Yes	Yes	No	Yes	I can't determine	No	I can't determine	I can't determine	3	Yes	User account required to submit a manuscript. Only offered options to accept cookies or 'find out more', which led to cookies policies page.
2021-04-12 11:08:16	https://www.journalguide.com/	Yes	Yes	Yes	Yes	I can't determine	Yes	No	I can't determine	1	No
2021-04-12 11:09:51	https://www.journaltocs.ac.uk/	Yes	Yes	Yes	Yes	No		Yes	No	1	Yes
2021-04-07 16:10:05	https://www.jstor.org/	Yes	Yes	No	Yes	I can't determine	No	I can't determine	I can't determine	1	Yes	The website only has a window that notifies you that the site is using cookies. By closing the window, the user accepts cookies. It is not possible to see them or to choose them, it is not clear what the cookies are. There is a "Find More" option, but it refers to general information about what cookies are and opt-out of the browser.
2021-04-12 11:14:06	https://www.karger.com/	Yes	I can't determine	No	No	No		Yes	No	2	No
2021-04-12 11:04:00	https://www.liberquarterly.eu/	Yes	I can't determine	No	I can't determine	Yes	No	Yes	I can't determine	2	Yes	Need a user account to both deposit AND access data
2021-04-12 12:07:45	https://www.liebertpub.com/	Yes	Yes	Yes	Yes	No	I can't determine	No	I can't determine	1	Yes
2021-04-07 16:08:05	https://www.life-science-alliance.org/	Yes	Yes	Yes	No	No	Yes	No	No	1	No
2021-04-07 16:03:19	https://www.mdpi.com/	Yes	I can't determine	No	I can't determine	I can't determine	I can't determine	I can't determine	I can't determine	1	Yes
2021-04-12 12:09:30	https://www.medrxiv.org/	Yes	No	Yes	No	No	Yes	No	No	1	Yes
2021-03-19 11:33:55	https://www.mheducation.com/	Yes	Yes	Yes	No	No	Yes	No	No	1	Yes
2021-04-12 12:30:43	https://www.mysciencework.com/	Yes	Yes	Yes	Yes	No	Yes	No	No	2	No
2021-04-12 12:32:28	https://www.nature.com/siteindex	Yes	No	Yes	No	No		Yes	No	1	No
2021-03-29 14:50:07	https://www.ncbi.nlm.nih.gov/genbank/	Yes	I can't determine	No	I can't determine	I can't determine	I can't determine	I can't determine	I can't determine	1	Yes
2021-04-12 11:02:45	https://www.openaire.eu/	Yes	Yes	Yes	No	No	Yes	Yes	No	2	Yes
2021-04-07 15:46:31	https://www.osa.org/en-us/get_involved/professional_development/career_calibrator/?gclid=EAIaIQobChMIjr264KHs7wIVjamyCh3aYwFUEAAYASAAEgJQXfD_BwE	Yes	Yes	Yes	No	No	Yes	No	No	1	Yes
2021-03-19 11:51:42	https://www.ovid.com/	Yes	Yes	Yes	Yes	No	Yes	Yes	Yes	2	No
2021-04-12 14:47:34	https://www.pnas.org/	Yes	I can't determine	No	I can't determine	I can't determine	I can't determine	I can't determine	I can't determine	1	No
2021-03-19 11:57:32	https://www.popsci.com/	Yes	I can't determine	No	I can't determine	I can't determine	I can't determine	I can't determine	I can't determine	1	Yes
2021-04-12 14:37:20	https://www.pressherald.com/	Yes	I can't determine	No	I can't determine	I can't determine	I can't determine	I can't determine	I can't determine	1	Yes
2021-04-12 14:53:08	https://www.qoam.eu/	Yes	I can't determine	No	I can't determine	I can't determine	I can't determine	I can't determine	I can't determine	1	Yes
2021-04-13 09:37:22	https://www.rcpsych.ac.uk/	Yes	I can't determine	No	I can't determine	I can't determine	I can't determine	I can't determine	I can't determine	1	Yes
2021-04-13 09:40:20	https://www.re3data.org/	Yes	I can't determine	No	I can't determine	I can't determine	I can't determine	I can't determine	I can't determine	1	No
2021-04-12 14:55:42	https://www.readcube.com/home	Yes	I can't determine	No	I can't determine	I can't determine	I can't determine	I can't determine	I can't determine	1	Yes
2021-04-12 14:58:19	https://www.researchgate.net/	Yes	I can't determine	No	I can't determine	I can't determine	I can't determine	I can't determine	I can't determine	1	No
2021-03-18 11:52:41	https://www.rgs.org/	Yes	Yes	Yes	No	No	Yes	No	No	3	Yes
2021-03-18 11:56:45	https://www.rilm.org/	Yes	I can't determine	No	I can't determine	I can't determine	I can't determine	I can't determine	I can't determine	1	Yes
2021-04-07 15:27:34	https://www.rsc.org/	Yes	Yes	No	Yes	I can't determine	I can't determine	I can't determine	I can't determine	1	Yes
2021-04-13 09:35:11	https://www.semanticscholar.org/?utm_source=google&utm_medium=cpc&utm_campaign=search_br_world_wq&utm_content=&utm_term=semantic%20scholar&gclid=EAIaIQobChMI3s6Tjdr67wIV1-J3Ch38fwhMEAAYASAAEgIlqvD_BwE	Yes	I can't determine	No	I can't determine	I can't determine		I can't determine	I can't determine	1	Yes
2021-04-13 09:32:11	https://www.semmelweiskiado.hu/	Yes	I can't determine	No	I can't determine	I can't determine	I can't determine	I can't determine	I can't determine	1	Yes
2021-04-13 09:17:33	https://www.sfn.org/	Yes	Yes	Yes	Yes	Yes	No	Yes	Yes	3	Yes
2021-02-08 17:29:20	https://www.springer.com/journal/12553	Yes	I can't determine	No	I can't determine	I can't determine	I can't determine	I can't determine	I can't determine	1	Yes
2021-04-07 15:21:45	https://www.springernature.com/	Yes	Yes	Yes	No	Yes	Yes	Yes	I can't determine	4	Yes
2021-04-07 15:16:02	https://www.tandfonline.com/	Yes	I can't determine	No	I can't determine	I can't determine		I can't determine	I can't determine	1	Yes
2021-04-13 07:37:55	https://www.tdnet.io/	Yes	I can't determine	No	I can't determine	I can't determine	I can't determine	I can't determine	I can't determine	1	Yes
2021-04-08 16:06:00	https://www.the-asci.org/	Yes	I can't determine	No	I can't determine	I can't determine	I can't determine	I can't determine	I can't determine	1	Yes
2021-04-13 07:32:54	https://www.typotex.hu/	Yes	No	Yes	No	I can't determine	Yes	I can't determine	I can't determine	1	Yes
2021-04-13 07:24:37	https://www.uclpress.co.uk/	Yes	I can't determine	No	I can't determine	I can't determine	I can't determine	I can't determine	I can't determine	1	Yes
2021-03-17 15:36:21	https://www.wdl.org/en/	Yes	Yes	Yes	Yes	No	Yes	No	No	1		This is a sample of further notes.
2021-03-18 11:49:45	https://www.wolframalpha.com/	Yes	Yes	Yes	Yes	No	I can't determine	No	No	2	No
2021-04-07 14:46:00	https://www.wolterskluwer.com/	Yes	I can't determine	No	I can't determine	I can't determine	I can't determine	I can't determine	I can't determine	1	Yes
2021-04-12 17:01:32	https://www.worldcat.org/	Yes	I can't determine	No	I can't determine	I can't determine		I can't determine	I can't determine	1	No
2021-04-12 16:55:17	https://www.yewno.com/discover	Yes	I can't determine	No	I can't determine	I can't determine		I can't determine	I can't determine	1	Yes
2021-04-12 21:16:26	https://www2.cabells.com/about-journalytics	Yes	I can't determine	No	I can't determine	I can't determine		I can't determine	I can't determine	1	Yes
2021-03-18 11:45:57	https://zenodo.org/	Yes	Yes	Yes	Yes	No	Yes	No	No	1	No
2021-04-08 15:10:00	Journal of Endocrinology https://joe.bioscientifica.com/	Yes	No	Yes	No	No		No	No	1	Yes
2021-04-15 09:01:10	Library and Information Science Abstracts (ProQuest)	Yes	I can't determine	No	I can't determine	I can't determine		I can't determine	I can't determine	1	No
2021-01-25 14:28:52	Mendeley (desktop)	Yes	I can't determine	No	I can't determine	I can't determine	I can't determine	I can't determine	I can't determine	1	Yes
2021-04-15 09:04:19	Science Direct (Elsevier)	Yes	Yes	Yes	Yes	Yes	Yes	No	Yes	5	Yes	LogIn was possible for ProQuest My Research platform, not clear how it relates to other functions
2021-04-15 09:08:27	Sherpa/RoMEO	Yes	Yes	Yes	I can't determine	I can't determine	Yes	Yes	I can't determine	3		The option for 'targeting cookies' is off by default, but 'performace cookies', as well as 'functional' and 'strictly necessary cookies' are on by default. It is not clear what each category includes.
2021-02-18 11:53:47	www.hbr.org	Yes	No	Yes	No	Yes	No	No	I can't determine	4
Number of webpages after deleting the duplicates: 148
Full dataset. Number of rows in the full dataset of 148 webpages	Answer	Q1	Q2	Q3	Q4	Q5	Q6	Q7	Q8		Q9
	I can't determine	2	102	23	105	103	60	100	115		5
	No	55	10	89	22	31	19	25	28		38
	Yes	91	35	36	21	14	26	23	5		102
	Total	148	147	148	148	148	105	148	148		145
NC dataset (links Non-confirming cookies). Number of rows in this dataset is 55 (rows 2, 3 are not included)	Answer
	I can't determine	0	55	21	55	49	22	49	53		1
	No	55	0	34	0	2	6	2	2		18
	Yes	0	0	0	0	4	2	4	0		36
	Total	55	55	55	55	55	30	55	55		55
CC dataset (links conformung cookies). Number of rows in the Yes dataset (rows 59-149), total 91	Answer
	I can't determine	0	45	1	48	52	37	49	60	0	4
	No	0	10	54	22	29	13	23	26	0	20
	Yes	91	35	36	21	10	24	19	5	0	64
	Total	91	90	91	91	91	74	91	91		88
Red total indicates that some answers have not been provided (empty field)
Empty fields in the answer columns have been replaced by the claim "I can´t determine" when reviewing the content of NC and CC datasets.
